# Supplementary material for: Two structurally mobile regions control the conformation and function of metamorphic meiotic HORMAD proteins
Source: Nat Commun. 2026 May 19;17:6615. doi: 10.1038/s41467-026-72656-6 (PMC13381836; doi:10.1038/s41467-026-72656-6)
Supplement: Supplementary file 4 — Source Data [file 41467_2026_72656_MOESM4_ESM.xlsx]

## Sheet: Figure 1
Panel 1a						Panel 1b							Panel 1c																		Figure 1d
	Number of DAPI-stainined bodies in diakinesis oocytes						% embryonic lethality							Fluorescence intensity (arb. units)																		Fluorescence intensity (arb. units)
WT	htp-2𝛥	htp-1𝛥	htp-1(gk174)	twice htp-2		Plate number	WT	htp-2𝛥	htp-1𝛥	htp-1(gk174)	twice htp-2			Transition zone (TZ)				Early pachytene (EP)				Mid pachytene (MP)				Late pachytene (LP)						Transition zone (TZ)				Early pachytene (EP)				Mid pachytene (MP)				Late pachytene (LP)
6	6	10	11	10		1	0	1.02	95.3	94.95	96.49			htp-1::flag	htp-2::fag	htp-2::flag;htp-1(gk174)		htp-1::flag	htp-2::fag	htp-2::flag;htp-1(gk174)		htp-1::flag	htp-2::fag	htp-2::flag;htp-1(gk174)		htp-1::flag	htp-2::fag	htp-2::flag;htp-1(gk174)				htp-1::flag	htp-2::flag	twicehtp-2::flag		htp-1::flag	htp-2::flag	twicehtp-2::flag		htp-1::flag	htp-2::flag	twicehtp-2::flag		htp-1::flag	htp-2::flag	twicehtp-2::flag
6	6	11	11	12		2	0.29	0.41	96.2	95.33	94.66			353.562	292.004	306.313		541.773	272.972	306.313		760.359	293.045	1073.82		702.68	304.852	1191.63				520.161	167.47	399.478		1253.92	209.319	512.001		1151.72	217.491	659.312		872.659	203.622	524.957
6	6	11	11	11		3	0	0	93.97	96.53	96.26			364.604	290.876	326.515		550.787	278.816	326.515		700.195	278.696	1138.62		799.714	303.648	1057.21				518.701	164.394	430.999		1037.38	194.023	557.864		1090.06	221.567	704.704		857.872	198.671	590.304
6	6	11	10	11		4	0	0.88	96.15	97.81	96.26			454.518	291.094	342.75		489.181	282.367	342.75		697.184	292.887	1097.21		771.314	288.271	1123.18				567.917	162.67	477.532		974.765	203.912	512.948		1043.2	219.254	793.755		927.363	206.357	496.942
6	6	11	10	12		5	0.93	0	93.97	94.8	91.96			338.434	294.993	354.94		560.406	276.369	354.94		632.279	296.323	1000.15		791.118	284.233	1271.23				621.714	162.247	395.864		1100.82	208.248	492.553		1077.34	218.935	751.49		930.198	202.792	547.871
6	6	12	12	12		6	0	0.7						343.752	295.466	381.795		544.155	279.512	381.795		608.362	301.274	1136.73		735.617	294.833	1300.85				581.935	168.143	348.123		1026.05	200.07	509.832		1231.33	207.533	651.143		835.773	205.9	585.216
6	6	12	11	11		7	1.08	0.73						304.703	284.102	338.773		374.548	275.426	338.773		702.392	301.683	1017.43		654.537	299.808	1269.48				556.332	173.1	500.562		875.369	187.757	502.734		1204.29	209.423	649.697		829.625	195.906	583.797
6	6	12	12	12		8	0.8							261.336	293.145	318.851		532.724	285.836	318.851		783.387	299.752	1130.33		742.683	281.528	1372.57				497.844	168.067	482.032		842.151	180.96	507.585		1067.23	222.955	642.624		820.373	204.092	616.229
6	7	11	10	11		9	1.14							286.238	292.456	329.592		529.731	301.927	329.592		665.947	303.204	1004.34		520.627	304.469	1277.61				396.043	171.481	405.763		921.178	184.53	574.683		910.654	214.49	682.85		844.722	193.245	630.965
6	6	11	11	12		10	3.8							439.904	296.126	322.187		568.375	267.496	322.187		731.435	285.965	941.272		508.32	323.183	1264.8				477.574	169.348	444.023		1055.73	193.787	644.22		970.975	214.816	736.861		1031.26	200.637	630.235
6	6	11	12	12		11	0.85							370.547	292.562	369.416		520.273	261.071	369.416		722.154	284.267	802.265		667.648	293.875	1278.09				412.215	165.27	555.444		902.23	181.191	549.348		1117.59	222.739	692.274		972.725	202.769	751.322
6	6	11	11	12		12	2.69							363.219	298.27	361.658		505.16	266.527	361.658		723.828	302.478	935.95		659.59	284.53	1402.55				466.982	171.892	525.597		1058.92	187.318	540.912		1150	218.104	649.585		866.468	195.097	680.168
6	6	12	12	12		13	3.14							344.381	299.607	348.096		599.855	276.043	348.096		705.947	305.034	1204.44		654.54	296.115	1234.67				683.6	168.833	520.392		852.977	201.923	492.798		1243.06	212.73	647.456		745.285	185.883	616.799
6	6	12	9	11		14	2.5							405.149	289.596	356.32		519.847	290.651	356.32		671.441	312.259	1097.3		509.648	302.661	1339.11				631.853	170.923	497.085		899.304	204.13	553.539		1126.62	217.582	622.635		755.067	199.133	641.3
6	6	11	9	9		15	0.619							420.85	290.528	385.246		406.748	284.13	385.246		702.725	304.155	1083.93		918.954	290.828	1058.85				737.221	168.775	487.285		1102.47	204.999	626.482		1122.52	213.755	645.255		747.277	189.093	658.87
6	6	12	12	8		16	0.75							417.04	290.773	384.581		512.979	287.778	384.581		760.12	303.887	1050.25		895.572	303.49	1002.07				727.841	177.353	452.2		1158.71	211.519	537.133		1183.47	208.95	658.718		681.416	199.639	632.86
6	6	12	12	11										389.707	264.826	339.346		479.569	290.173	339.346		713.104	295.598	1129.48		898.47	299.314	1015.4				762.606	165.165	459.881		1195.71	203.727	554.537		1126.5	211.937	638.453		819.98	290.918	767.351
6	6	11	10	10										405.867	266.469	396.224		591.676	299.91	396.224		839.766	276.831	1128.87		454.932	257.033	1143.8				874.879	178.061	407.372		1149.12	213	583.614		1166.2	204.124	611.418		963.85	290.292	846.725
6	6	12	12	11										392.272	275.572	399.301		502.098	269.013	399.301		725.391	267.548	954		492.249	257.144	1111.59				746.574	175.845	484.238		1186.34	215.2	634.426		1158.56	212.552	798.835		1008.65	292.802	731.415
6	6	11	12	11										283.711	269.733	343.394		503.029	296.324	343.394		807.618	295.265	1052.44		464.441	274.208	1080.25				767.205	179.296	419.098		1265.17	196.888	676.955		1155.93	227.215	599.845		1003.16	312.877	873.488
6	6	10	12	11										303.719	259.477	386.054		634.683	276.114	386.054		773.957	284.296	953.924		463.887	419.541	1108.71				720.572	174.918	432.837		1129.79	210.285	546.198		1047.75	224.046	623.192		1073.02	322.214	698.641
6	6	12	10	12										277.687	292.004	374.81		446.741	241.294	374.81		668.51	360.792	1031.04		451.829	344.383	645.701				516.084	188.487	274.499		818.883	214.37	468.051		1015.59	245.742	706.67		996.724	331.685	694.996
6	6	10	12	11										286.106	290.876	395.834		452.93	259.225	395.834		459.391	328.66	871.804		415.154	284.016	768.436				535.722	212.355	264.36		822.939	202.103	463.385		1064.03	239.797	612.236		960.442	326.539	697.237
6	6	10	11	12										304.115	291.094	352.738		558.976	233.373	352.738		456.035	342.18	775.458		404.623	257.665	604.507				517.735	197.049	227.886		910.859	207.113	521.204		1045.98	221.228	581.619		951.255	337.404	690.131
6	6	11	10	12										257.367	294.993	405.1		582.191	202.624	405.1		412.28	372.393	744.277		421.065	258.957	677.239				703.111	209.722	259.402		901.438	217.784	479.16		1095.49	211.907	621.275		885.755	352.033	748.106
6	6	11	11	12										259.72	295.466	345.567		539.72	223.681	345.567		410.873	365.879	801.564		397.143	303.712	957.806				588.051	227.154	304.729		994.064	223.021	471.53		1131.22	229.364	622.362		959.341	315.87	706.757
6	6	10	11	12										405.857	284.102	406.315		615.076	184.611	406.315		468.898	318.397	976.292		424.726	308.501	1155.54				777.343	200.917	314.8		754.791	212.642	418.67		1124.84	282.019	639.979		1002.4	309.189	689.05
6	6	11	10	11										378.56	293.145	376.142		621.711	180.664	376.142		456.429	295.735	996.567		430.599	302.317	921.719				774.365	217.484	239.173		893.292	200.881	454.965		1076.85	289.688	607.799		969.623	285.688	733.867
6	6	11	10	11										370.779	292.456	389.283		672.97	188.017	389.283		494.492	310.248	828.136		430.608	313.561	882.851				572.561	217.183	246.77		902.884	228.573	513.612		1136.62	258.159	758.697		968.376	277.85	681.071
6	6	12	12	12										334.425	296.126	399.728		474.61	188.289	399.728		455.774	318.957	854.004		389.012	286.184	744.379				591.68	222.825	266.633		976.971	222.434	554.104		1055.94	229.269	645.326		1007.23	329.886	782.636
	6	11		12										345.226	292.562	281.959		415.723	213.639	281.959		559.166	295.594	744.49		388.629	352.574	648.852				624.515	224.139	305.67		957.936	199.797	561.792		1078.33	236.91	752.726		984.19	271.875	643.113
	6	11												363.445	298.27	360.169		541.478	234.276	360.169		560.764	300.553	724.584		444.715	392.545	978.673				867.333	214.453	363.966		983.181	207.084	574.165		1078.71	242.631	833.777		865.861	247.914	627.817
	6	11												389.93	299.607	420.943		525.623	257.309	420.943		520.167	301.058	969.934		384.286	367.055	855.307				628.154	216.579	353.098		896.184	208.772	484.386		1133.69	255.607	908.222		767.427	242.05	723.704
	6	12												392.324	289.596	436.39		659.776	170.584	436.39		491.56	269.811	1181.47		402.044	296.871	763.99				589.317	221.039	380.644		884.298	213.749	477.153		1025.38	259.769	790.271		779.395	233.676	759.59
	6	11												331.777	290.528	397.939		590.979	174.996	397.939		526.027	265.455	1093.88		479.513	267.221	677.033				870.437	221.804	294.301		1076.08	217.981	472.703		1069.04	243.021	717.989		661.601	245.294	686.831
	6													426.734	290.773	447.329		624.552	178.059	447.329		485.33	286.074	814.597		475.443	420.312	1039.58				662.484	215.987	330.564		905.167	227.444	480.87		1020.74	266.344	712.753		671.207	246.388	800.528
	6													383.419	264.826	465.119		613.796	188.989	465.119		463.921	294.956	792.403		376.623	307.063	879.383				451.17	206.143	347.853		952.308	225.086	522.364		1065.37	272.163	701.913		685.015	230.006	751.163
	6													367.556	266.469	441.303		583.868	219.938	441.303		464.528	309.345	666.354		703.464	295.548	936.269				693.973	207.032	372.585		1110.4	215.435	582.891		1074.96	263.215	683.327		701.295	250.272	774.426
	6													386.299	275.572	457.057		631.226	204.863	457.057		449.166	408.816	762.048		698.142	303.248	978.768				891.089	213.498	381.196		1130.76	238.123	503.072		1087.1	269.688	705.004		595.742	250.896	837.504
	6													413.351	269.733	484.255		671.793	245.153	484.255		434.285	393.78	854.825		758.75	336.834	1048.89				756.567	219.323	391.083		1254.49	216.451	505.953		1153.98	271.167	740.911		520.291	251.89	854.55
	6													441.23	259.477	472.157		547.396	197.231	472.157		490.706	361.76	817.273		897.03	328.22	1085.23				778.55	212.058	387.957		1004.6	224.075	530.522		1005.72	281.308	756.048		508.243	242.927	842.33
	6													402.049	189.915	304.656		761.938	269.855	304.656		492.919	311.66	693.973		857.988	364.341	985.898				775.994	210.28	379.379		441.815	224.328	450.521		684.507	270.972	707.911		496.766	262.405	795.512
	6													299.193	193.04	344.668		729.414	264.55	344.668		1026	330.23	829.612		830.755	343.091	1003.86				307.79	206.592	522.451		391.79	220.405	613.837		770.268	222.298	834.877		556.438	243.3	846.596
	6													346.402	196.577	349.748		754.902	253.901	349.748		1000.2	307.382	705.643		797.567	318.411	896.767				251.867	149.711	537.163		484.303	211.102	600.149		675.014	224.133	915.482		543.386	249.28	819.251
	6													270.763	200.572	330.166		749.399	258.152	330.166		929.829	319.639	700.061		748.682	333.504	978.574				304.724	148.137	449.833		472.666	155.884	635.41		637.431	217.102	931.408		664.759	241.855	852.257
	6													360.359	202.264	332.179		787.847	265.601	332.179		938.831	316.413	835.985		683.857	327.449	958.216				304.17	156.338	545.401		494.224	160.579	626.578		609.543	224.619	918.359		784.828	247.467	673.564
	6													448.22	200.329	303.691		727.02	272.513	303.691		976.06	314.404	856.552		794.763	330.386	689.409				269.656	151.171	519.736		491.505	165.126	577.627		601.905	223.792	933.495		488.744		814.12
	6													453.137	212.997	291.509		718.665	281.991	291.509		1131.95	304.831	740.69		760.591	363.253	778.184				352.211	154.252	456.508		367.66	167.146	600.202		603.592	213.946	862.723				665.259
	6													477.485	207.896	297.048		622.693	262.917	297.048		1024.55	311.568	872.495		735.799	359.176	605.08				353.954	148.864	450.588		360.605	175.596	744.875		600.805	207.464	933.876				782.254
	6													412.456	206.932	278.168		751.175	255.274	278.168		921.472	328.292	785.2		735.166	338.238	902.4				349.705	156.594	408.735		584.072	168.75	684.708		621.431	215.426	947.204				627.763
	6													459.301	200.249	222.251		780.111	252.28	222.251		964.385	330.743	692.183		694.571	309.75					262.997	157.415	407.417		544.246	183.71	696.032		624.378	225.143	1007.08				648.015
	6													471.678	207.78	316.551		880.077	258.311	316.551		1099.04	326.934	549.821		694.984						471.321	146.425	432.588		509.357	201.307	713.33		823.079	224.506	894.027				704.024
	6													473.146	210.032	375.793		888.61	257.656	375.793		960.162	306.474	553.995								377.979	146.984	465.563		419.575	206.84	653.67		786.874	231.49	940.055				774.811
	6													626.158	212.512	390.078		885.151	261.585	390.078		924.821	311.072	652.804								379.827	145.724	506.37		574.648	201.441	734.991		663.866	227.41	821.999				620.969
	6													599.797	215.221	347.201		978.812	259.885	347.201		933.807	359.537	654.427								536.065	147.763	533.124		591.218	194.159	676.83		601.126	226.865	933.365				827.323
	6													672.394	219.554	397.761		888.664	268.312	397.761		963.999	340.948	642.145								441.772	147.6	447.06		522.783	207.99	760.498		608.001	219.085	822.129				663.073
	6													612.648	208.847	421.277		892.554	264.174	421.277		1048.25	307.856	602.51								385.77	155.354	545.701		627.767	207.716	632.226		612.125	225.041	862.571				827.449
	6													646.268	222.984	316.494		777.17	262.309	316.494		1042.4	331.138	698.776								440.894	163.123	592.835		471.028	201.376	651.406		676.189	223.7	900.835				555.938
	6													584.466	221.771	355.774		737.874	262.595	355.774		999.217	322.367	815.156								537.299	156.407	564.365		476.112	205.066	633.737		627.865	215.903	916.947				645.977
	6													604.419	218.449	310.558		779.327	259.918	310.558		863.032	304.773	580.713								544.011	144.653	641.456		519.053	210.898	637.058		566.458	230.779	931.527				671.765
	6													641.225	227.065	260.099		733.57	250.641	260.099		893.537	301.878	777.176								500.156	152.795	688.802		669.75	204.312	640.698		589.905	215.286	991.354				644.952
	6													601.039								839.342		887.872								394.85	151.349	694.094			192.343	679.045			222.612	844.49				745.186
	6													590.626																		369.572	152.719	799.559			206.87	616.077				960.39				633.177
	6																																	512.167			193.672	650.5				1052.39				682.345
	6																																	413.729			209.492	498.564				1002.92
																																		534.406				604.965				1060.88
																																		482.18				806.627				1071.87
																																		523.452				741.56				1064.34
																																		424.166				795.852				1065.57
																																		570.596				610.837				1042.73
																																		609.7				897.034				1020.1
																																		449.167				871.075				1055.08
																																		521.408				765.59				992.835
																																		431.237				806.832				1081.01
																																		467.146				741.558				1235.64
																																		589.8				715.929				1181.88
																																		645.834				617.177				1176.74
																																		668.555				655.726				1239.23
																																		650.803				718.208				1188.7
																																		668.072				999.878				1170.87
																																		755.473				992.019				1122.82
																																		838.205				1050.35				1073.09
																																		402.493				922.206				1284.63
																																		459.356				905.896

## Sheet: Figure 2
Figure 2c							Figure 2d						Figure 2e						Figure 2f						Figure 2g
	% embryonic lethality							Number of DAPI-stained bodies in diakinesis oocytes						% embryonic lethality						Number of DAPI-stained bodies in diakinesis oocytes						% embryonic lethality				Number of DAPI-stained bodies in diakinesis oocytes
Plate number	htp-1WT	htp-1htp2HORMA	htp-1htp2C-term	htp-1htp2N-term				htp-1WT	htp-1htp2HORMA	htp-1htp2C-term	htp-1htp2N-term		Plate number	htp-1::6his	htp-1htp-2HORMA A	htp-1htp-2HORMA B	htp-1htp-2HORMA C			htp-1::6his	htp-1htp-2HORMA A	htp-1htp-2HORMA B	htp-1htp-2HORMA C			WT	htp-1htp-2HORMAC			WT	htp-1htp-2HORMAC
1	0.5	90.9	25	0.9				6	7	8	6		1	0.6	0.4	1.3	73.4			6	6	6	8			1.08	95.86			6	8
2	3.6	88.2	26.1	2.5				6	10	7	6		2	0.5	11.4	0	84			6	6	6	8			0.8	95.93			6	9
3	0	74.6	45.9	5.2				6	8	6	6		3	2.7	8.4	2	86.1			6	6	6	10			1.14	96.82			6	8
4	1	85.4	44	0.6				6	8	6	6		4	0.8	8.7	7.4	84			6	6	6	8			3.8	94.14			6	8
5	0	91.2	30.2	2.1				6	11	6	6		5	0.7	2.7	1.2	26.5			6	6	6	7			0.85	90.43			6	8
6	0	97.9	47.6	2.3				6	9	6	6		6	1	3.7	0.4	91.8			6	6	6	9			2.69				6	9
7	0	87	43.7	5				6	10	6	6		7	0.8	3.4	4.9	80.9			6	6	6	7			3.14				6	9
8	1.2	89	30.8	1.2				6	11	6	6		8	0.4	8.3		83.3			6	6	6	8			2.5				6	8
9	0.4		35	0.3				6	11	6	6		9	0.6	5.7		84.3			6	6	6	7			0.619				6	8
10	1			2.2				6	11	8	6		10	2						6	6	6	7			0.75				6	6
11	1.1							6	9	7	6									6	6	6	11							6	6
12	0.6							6	10	9	6									6	6	6	11							6	7
13	0.3							6	9	6	6									6	6	6	9							6	9
								6	7	6	6									6	6	6	12							6	9
								6	9	6	6									6	6	6	10							6	11
								6	10	6	6									6	6	6	7							6	10
								6	7	6	6									6	6	6	10							6	7
								6	12	6	6									6	6	6	10							6	8
								6	9	6	6									6	6	6	10							6	8
								6	11	6	6									6	6	6	10							6	10
								6	10	6	6									6	6	6	9							6	10
								6	11	6	6									6	6	6	10							6	7
								6	10	6	6									6	6	6	8							6	12
								6	8	6	6									6	6	6	9							6	8
								6	9	6	6									6	6	6	7							6	10
								6	8	6	6									6	6	6	7							6	8
								6	10	6	6									6	6	6	8							6	10
								6	9	7	6									6	7	6	6							6	9
								6	8	7	6									6	6	6	8							6	8
								6	9	7	6									6	6	6	9							6	9
								6	9	7	6									6	6	6	8								8
								6	10	8	7									6	6	6	6								8
								6	9	8	6									6	6	6	7								11
								6	9	9	6									6	6	6	10								9
								6	10		6									6	6	6	10								10
								6	10		6									6	7	6	10
								6	11		6										6	6	10
								6	8		6										6	6	11
								6	9		6										6	6	10
									11		6										6	6	12
									10		6										6	7	10
									8		6										6	7	11
									8		6											6	11
									8		6											6	10
									11		6											6	11
									11		6											6	12
									12		6											6
									11		6											6
									9		6											6
									11		6											6
									7		6											6
									10		6											6
									8		6											6
									9		6											6
									11		6											6
									7		6											6
									9		6											6
									11		6											6
									11		6											6
									7		6
									9
									9
									9
									10
									10
									12
									10
									8
									8
									6
									8
									12
									10
									10
									9
									10
									11
									9
									7
									6
									10
									8
									7
									11
									8
									10
									11
									11
									10
									11
									12
									9
									8
									10
									9
									10
									10
									11
									9
									9
									10
									11
									10
									10
									10
									10
									10
									8
									9
									10
									9
									9
									10
									11
									12
									10
									11
									10
									9
									9
									9
									8
									9
									6
									9
									7
									8
									8
									8
									7
									10
									9
									11
									10
									9

## Sheet: Figure 3
Figure 3a			% paired signals				Figure 3b			% nuclei full synapsis					Figure 3c				% of nuclei with indicated number of PLK-2 aggregates on the nuclear envelope
	WT		Germline					WT		Germline									(columns within each number (0,1. >1) indicate different germlines)
		1	2	3					1	2	3					WT	0			1			>1
	zone1	72.97	77.78	76.67				zone1	20.5882	0	4.7619					zone1	23.2143	22.5	8.16327	17.8571	5	16.3265	58.9286	72.5	75.5102
	zone2	96.4	100	100				zone2	39.6552	18.75	27.7778					zone2	12.7273	13.1148	22.807	50.9	31.1475	42.1053	36.3636	55.7377	35.0877
	zone3	100	100	100				zone3	78.8461	90	86.6667					zone3	80	62.5	97.7778	2.22222	26.7857	0	17.7778	10.7143	2.22222
	zone4	100	100	100				zone4	91.6667	100	100					zone4	100	100	100	0	0	0	0	0	0
	zone5	100	100	100				zone5	36.6667	50	57.1429					zone5	100	100	100	0	0	0	0	0	0
	zone6	100	100	95.23
							htp-1htp-2 hormaC			Germline
htp-1htp-2 hormaC			Germline						1	2	3	4	5			htp-1htp-2HORMAC	0			1			>1
		1	2	3				zone1	0	0	0	0	0			zone1	16.2791	13.8889	5.76923	27.907	22.2222	26.9231	55.8139	63.8889	67.3077
	zone1	66.67	41.2	48.38				zone2	0	1.81818	0	0	0			zone2	5	2.22222	9.7561	55	51.1111	70.7317	40	46.6667	19.5122
	zone2	51.35	32.4	54.16				zone3	3.84615	11.1111	8.33333	7.40741	18.3673			zone3	6.25	2.5641	10.5263	84.375	74.359	86.8421	9.375	23.0769	2.63158
	zone3	57.14	52.63	54.16				zone4	12.1951	6.38298	0	16.2791	0			zone4	40	48.2759	58.6207	60	41.3793	41.3793	0	10.3448	0
	zone4	37	37.93	47.37				zone5	7.40741	3.57143	8.33333	37.1429	3.84615			zone5	95.1219	96.875	100	4.87805	3.125	0	0	0	0
	zone5	46.67	30	61.9
	zone6	61.76	66.67	63.63				htp-1(gk174)
										Germline
									1	2	3					htp-1(gk174	0					1					>1
htp-1(gk174)			Germline					zone1	2.85714	6.81818	7.5					zone1	48.75	28.8889	31.4815	21.5686	33.8235	7.5	24.4444	14.8148	15.6863	33.8235	43.75	46.6667	53.7037	62.7451	32.3529
		1	2	3				zone2	8.69565	26.8293	16.6667					zone2	90.1409	32.6923	39.0244	85.7143	40.3846	2.8169	50	34.1463	10.2041	51.9231	7.04225	17.3077	26.8293	4.08163	7.69231
	zone1	7.7	23.8	2.5				zone3	10.5263	40.8163	33.3333					zone3	100	87.234	67.3469	100	95.6522	0	12.766	24.4898	0	4.34783	0	0	8.16327	0	0
	zone2	0	21.4	14.28				zone4	0	21.0526	7.69231					zone4	100	100	100	100	100	0	0	0	0	0	0	0	0	0	0
	zone3	17.64	14.28	7.7				zone5	0	10.7143	20					zone5	100	100	100	100	100	0	0	0	0	0	0	0	0	0	0
	zone4	13	23	0
	zone5	25	14.28	12.5				twice htp-2
	zone6	18.51	36	21.4						Germline
									1	2	3					twice htp-2	0			1			>1
								zone1	4.16667	0	0					zone1	26.9841	26.4151	52.1739	28.5714	30.1887	13.0435	44.4444	43.3962	34.7826
	twice htp-2			Germline				zone2	6.81818	17.3913	7.14286					zone2	47.0588	80.4348	71.1111	31.3726	15.2174	28.8889	21.5686	4.34783	0
		1	2	3	4			zone3	13.1579	7.89474	6.12245					zone3	97.8261	75.4717	100	2.17391	22.6415	0	0	1.88679	0
	zone1	33.3	20	26	48.57			zone4	29.2683	20	10.5263					zone4	100	100	100	0	0	0	0	0	0
	zone2	20.83	28.6	17.64	73.91			zone5	14.2857	0	5.26316					zone5	100	100	100	0	0	0	0	0	0
	zone3	12.5	20	16.67	50
	zone4	14.28	10	14.28	35.7
	zone5	36.36	16.67	28.57	23.07
	zone6	53.3	28.57	30	59.26											syp-2(ok307)	0			1			>1
																zone1	9.09091	18.5185	17.7419	3.0303	1.85185	3.22581	87.8788	79.6296	79.0323
																zone2	1.47059	0	0	2.94118	0	1.92308	95.5882	100	98.0769
																zone3	0	0	0	0	0	1.88679	100	100	98.1132
																zone4	0	0	2.63158	4	0	7.89474	96	100	89.4737
																zone5	25.8065	5.55556	36.3636	45.1613	50	31.8182	29.0323	44.4444	31.8182
																htp-1htp-2HORMAC; syp-2(ok307)
																	0			1			>1
																zone1	10	11.5385	35.7143	62	75	51.7857	28	13.4615	12.5
																zone2	6.89655	10.9091	29.1667	89.6552	74.5455	68.75	3.44828	14.5455	2.08333
																zone3	3.22581	5.66038	28.2051	96.7742	92.4528	71.7949	0	1.88679	0
																zone4	9.09091	48.6487	45.4545	90.9091	51.3513	54.5455	0	0	0
																zone5	100	100	100	0	0	0	0	0	0
																htp-1(gk174); syp-2(ok307)
																	0			1			>1
																zone1	33.3333	13.7255	10	47.2222	68.6274	57.5	19.4444	17.6471	32.5
																zone2	26.9231	9.09091	3.22581	65.3846	84.0909	96.7742	7.69231	6.81818	0
																zone3	12.5	8.10811	6.66667	68.75	91.8919	93.3333	18.75	0	0
																zone4	8.69565	19.0476	25.8065	91.3043	80.9524	74.1936	0	0	0
																zone5	100	96.4286	100	0	3.57143	0	0	0	0
																twice htp-2; syp-2(ok307)
																	0			1			>1
																zone1	27.0833	44.4444	13.0435	50	31.1111	69.5652	22.9167	24.4444	17.3913
																zone2	17.7778	30.7692	9.09091	77.7778	69.2308	87.2727	4.44444	0	3.63636
																zone3	13.6364	26.3158	21.4286	86.3636	73.6842	78.5714	0	0	0
																zone4	45.2381	23.3333	55.3571	54.7619	76.6667	44.6429	0	0	0
																zone5	94.5946	72.7273	100	5.40541	27.2727	0	0	0	0

## Sheet: Figure 4
Figure 4B							Figure 4c							Figure 4e
			% embryonic lethality					Number of DAPI-stainined bodies in diakinesis oocytes									Fluorescence intensity (arb. units)
	Plate number	WT	htp-1mut3::flag	htp-1mut5::flag	htp-1mut7::flag			WT	htp-1mut3::flag	htp-1mut5::flag	htp-1mut7::flag				transition zone (TZ)			Early pachytene (EP)			Mid pachytene (MP)			Late pachytene (LP)
	1	0.641026	7.93103	39.4928	95			6	5	6	9				htp-1::flag	htp-1mut7::flag		htp-1::flag	htp-1mut7::flag		htp-1::flag	htp-1mut7::flag		htp-1::flag	htp-1mut7::flag
	2	3.04182	6.48464	40	97.6			6	6	7	9				306.062	394.62		499.466	639.826		615.457	786.792		751.28	860.479
	3	0.743494	7.7193	36	96.3855			6	6	7	11				327.876	484.362		504.033	569.334		580.628	789.138		786.015	845.802
	4	0.732601	8.80682	34.7015	96.1783			6	6	7	10				337.555	510.48		508.442	536.107		590.236	791.677		775.392	868.372
	5	2.1978	9.27835	32.6389	98.4615			6	6	7	8				344.26	535.683		496.513	533.13		543.483	777.904		817.393	825.018
	6	1.02389	9.25926	36.6013	96.732			6	6	7	9				379.712	507.893		458.456	560.768		601.94	725.755		815.551	800.338
	7	1.44404						6	6	6	10				372.724	463.596		574.646	562.418		614.161	615.988		806.867	657.118
	8	0.955414						6	6	6	10				305.059	409.696		535.861	582.323		580.999	663.233		675.727	735.028
	9	0.689655						6	6	7	8				272.773	398.582		505.953	582.148		639.8	719.628		673.185	792.361
	10	1.30719						6	6	7	9				297.17	511.446		497.101	645.15		653.28	674.45		673.734	664.773
	11	1.00334						6	6	6	8				279.249	429.526		494.952	582.039		669.966	799.819		646.912	580.763
	12	0.298507						6	6	6	9				310.965	514.133		496.848	568.352		633.306	752.41		599.813	727.354
	13	0.325733						6	6	7	11				291.885	537.972		553.003	586.207		580.15	714.827		651.923	957.477
	14	3.00752						6	6	6	11				313.944	562.92		439.788	607.199		575.99	693.303		706.302	1285.3
	15	0.611621						6	6	6	9				359.244	552.445		532.174	602.569		598.526	627.307		701.8	1303.27
	16	0.823045						6	6	6	11				404.529	584.947		507.99	626.028		647.472	710.551		731.869	1452.95
	17	0.983607						6	6	7	8				358.301	610.918		525.89	560.773		689.686	721.538		773.046	1331.07
	18	0.813008						6	6	7	11				315.362	584.533		498.932	568.337		709.341	673.11		727.812	1370.37
								6	6	6	8				357.115	579.104		465.694	640.802		686.39	695.212		731.155	1335.81
								6	6	6	10				370.612	603.41		524.632	600.346		689.361	691.075		735.99	1375.19
								6	6	6	11				359.695	646.938		579.903	607.507		736.599	670.101		560.795	1350.66
								6	6	6	10				367.37	524.874		598.374	805.116		707.398	670.787		811.503	1302.67
								6	6	6	8				400.412	504.762		595.583	810.275		616.466	1021.49		719.614	1455.22
								6	6	6	8				461.641	506.427		687.379	924.147		927.206	1106.72		710.078	1000.89
								6	6	7	9				485.217	480.694		691.854	950.35		806.907	1145.79		771.51	1107.22
								6	6	7	8				527.439	523.363		630.825	840.039		793.961	1219.79		791.144	1155.03
								6	6	6	10				521.662	509.365		575.323	816.211		771.448	1078.61		807.041	1045.95
								6	6	7	10				499.762	613.597		615.99	834.202		795.337	1126.81		760.114	943.352
								6	6	6	9				573.731	634.01		595.208	805.138		792.56	1318.51		949.709	872.521
								6	6	6	10				521.082	519.536		577.539	828.12		841.269	1028.21		939.54	1026.25
									6	6	9				498.013	504.148		621.208	851.633		834.494	1061.83		921.038	1129.97
									6	6	10				500.341	489.439		700.903	790.035		858.46	1055.1		849.392	1119.95
									6	6	9				506.705	727.922		655.578	860.061		973.143	1136.52		843.191	929.185
									6	6	7				485.245	667.687		566.323	955.924		911.401	1201.25		882.177	898.111
									6	6	9				591.541	658.104		650.375	907.295		826.589	1212.5		954.374	1049.89
									6	6	8				513.065	665.386		681.94	898.181		826.011	1264.86		893.893	1049.35
									6		8				543.716	582.414		575.165	930.826		842.134	1241.78		793.94	1122.66
									6		9				575.699	495.664		604.598	985.257		770.235	1301.66		790.543	1070.33
									6		10				508.22	611.944		571.138	1026.68		748.828	1182.96		892.692	1081.69
									6		11				535.934	667.016		521.259	979.215		878.626	1243.07		973.452	1153.58
									6		11				499.322	667.272		600.536	948.786		792.177	966.131		869.1	1130.51
									6		8				549.934	372.466		552.738	672.273		932.936	1616.39		807.173	999.147
									6		8				496.646	426.445		870.888	733.219		910.61	1466.41		837.619	941.36
									6		8				511.466	424.481		899.935	646.686		756.202	758.771		714.844	927.965
									6		9				767.165	487.108		877.161	711.024		716.861	819.982		870.794	1050.45
									6		11				822.177	346.533		940.278	714.195		872.101	802.954		749.888	1201.94
									6		8				688.228	458.837		996.365	728.342		792.061	1073.96		892.238	1105.71
									6		10				598.902	654.886		894.313	760.543		753.434	934.967		838.839	890.863
									6						648.37	615.359		989.541	797.505		796.673	994.546		883.498	1042.41
									6						707.305	545.111		951.273	860.928		872.479	921.296		899.795
															554.728	519.059		925.036	877.234		848.61	1005.74		787.04
															612.421	550.725		864.444	883.193		849.665	876.496
															597.196	622.561		875.018	897.014		800.437	933.221
															484.187	652.872		869.818	730.688		852.929	1046.97
															442.729	682.001		805.545	725.375		859.654	1002.95
															425.404	675.067		813.301	737.637		947.435	1070.96
															426.033	628.808		963.284	714.199		958.308	1208.09
															372.975	595.391		930.283	659.262		953.608	1228.1
															367.295	555.439		844.316	593.319		888.752	1223.89
															504.994	606.298		852.994	669.306		778.401	1138.89
															479.195	648.529		801.88	656.88		790.849	1184.08
															567.452	552.203		965.004	662.185		811.305	1241.76
															711.171	535.998		965.94	717.001		795.298	1142.24
																529.616		820.179	659.267			1161.37
																559.112			621.135			1136.51
																511.18			625.906			1077.8
																565.265			716.667			1174.26
																525.109			776.888			1188.44
																637.535			790.838			1183.83
																706.812			822.357			1201.05
																612.101			876.504			1190.64
																582.898			862.232			1320.81
																575.959			944.189			1244.75
																651.616			874.015			1245.86
																704.178			675.385			1322.7
																713.024			837.948			1261.22
																675.083			974.392			1200.06
																734.211			1005.54			1203.86
																691.842			886.56			1196.9
																707.831			1027.24			1224.19
																716.567			964.044			1220.51
																			1003.81			1188.55
																						1195.99
																						1125.1
																						1071.99
																						1028.67

## Sheet: Figure 6
Figure 6c							Figure 6i					Figure 6j
	Number of DAPI-stainined bodies in diakinesis oocytes							% embryonic lethality					Fluorescence intensity (arb. units)
	htp-1::FLAG	htp-1𝛥140-162::FLAG	htp-1𝛥151-162::FLAG				Plate number	htp-1::FLAG	htp-1D144KL156K::FLAG				htp-1::FLAG	htp-1D144KL156K::FLAG
	6	11	11				1	0.392157	4.7619				729.708	418.637
	6	10	9				2	0	19.5238				753.075	425.733
	6	12	10				3	0.480769	9.23077				739.422	423.394
	6	10	10				4	0	3.25203				772.766	449.478
	6	10	9				5	0.873362	8				801.161	430.396
	6	12	11				6	0.813008	5.4878				761.138	433.764
	6	11	10				7		4.9				767.116	425.091
	6	12	10				8		4.6				786.121	407.107
	6	11	8				9		3.92				796.753	406.025
	6	11	9										762.384	462.233
	6	10	11										824.915	445.756
	6	11	10										838.059	415.788
	6	10	10										837.643	430.681
	6	11	10										832.919	442.519
	6	11	10										804.048	444.262
	6	12	10										771.845	349.414
	6	10	9										572.995	344.598
	6	10	10										545.035	328.696
	6	11	8										557.802	346.634
	6	9	9										591.913	364.757
	6	11	9										540.238	351.544
	6	10	9										559.923	332.609
	6	11	10										586.346	365.938
	6	9	9										589.631	364.292
	6	12	10										680.213	376.835
	6	11	10										630.898	387.721
	6	11	12										553.265	350.362
	6	11	7										535.916	355.981
	6	12	8										603.879	393.925
	6	11	9										645.198	395.895
	6	11	8										616.235	436.953
	6	11	10										680.349	451.277
	6	12	10										731.552	420.87
	6	12	9										675.102	444.09
	6	10	8										697.079	463.65
	6	11	9										680.466	493.561
	6	12	10										705.644	514.958
	6	11	10										719.86	430.511
	6	12	10										695.747	405.54
	6	12	10										745.657	464.126
		11	10										736.854	429.533
		11	10										714.551	449.428
		11	10										673.252	470.459
		11	9										675.178	420.46
		10	10										695.691	475.389
		12	9										712.276	330.14
		11	7										709.848	321.566
		12	8											318.299
		12	8											306.541
		12	8											303.721
		11	8											315.913
		10	9											337.344
		12												310.852
		10												302.826
		11												309.827
		11												321.249
		11												323.818
														306.307
														323.033
														310.237

## Sheet: Figure 7
Figure 7b							Figure 7f																																					Figure 7g
	Number of DAPI-stainined bodies in diakinesis oocytes							Quantification of band intensities
	WT	htp-1HIM-3CM						Gel 1
	6	12						INPUT								ELUTION
	6	11
	6	11						Sample	Lane	MBP-HIM-3 CM	background	HTP1	background			Sample	Lane	MBP-Him3	background	HTP1	background
	6	11						HTP1	1	93.757	197.024	111.166	172.076			HTP-1	1	44.779	126.845	88.487	134.414
	6	12						HTP-1HIM-3 CM	2	110.553	200.514	110.242	190.749			HTP-1HIM-3 CM	2	62.734	143.644	116.682	142.395
	6	8						HTP-1 D151-162	3	58.014	198.035	136.329	184.286			HTP-1 Δ151-162	3	30.075	138.479	137.056	159.429
	6	9						HTP-1mut7	4	125.226	199.121	137.332	197.693			HTP-1mut7	4	75.373	149.274	131.064	157.454
	6	11						HTP-1D144K/L156K	5	112.576	199.496	136.967	181.829			HTP-1D144K/L156K	5	72.283	150.799	132.211	156.502
	6	10						HTP-1A139K	6	111.151	198.571	174.739	183.276			HTP-1A139K	6	51.045	146.18	137.296	158.545
	6	12						HTP-1 + MBP-HIM-3 G280K	7	120.385	196.985	157.411	180.06			HTP-1 + MBP-HIM-3 G280K	7	71.03	155.133	141.846	155.648
	6	10
	6	12
	6	12
	6	11
	6	9						Gel 2
	6	10						INPUT								ELUTION
	6	11
	6	12						Sample	Lane	MBP area	background	HTP1	background			Sample	Lane	MBP area	background	HTP1	background
	6	10						HTP-1	1	126.489	220.021	156.963	205.984			HTP-1	1	86.689	159.881	103.809	147.027
	6	12						HTP-1 Δ151-162	2	94.654	215.452	189.396	213.051			HTP-1 Δ151-162	2	84.192	167.358	152.768	170.337
	6	11						HTP-1 + MBP-HIM-3 G280K	3	136.037	217.736	189.435	213.529			HTP-1 + MBP-HIM-3 G280K	3	97.653	171.166	158.97	171.789
	6	12						HTP-1mut7	4	130.596	215.876	171.101	207.391			HTP-1mut7	4	109.336	170.331	133.806	165.53
	6	11						HTP-1D144K/L156K	5	123.774	215.287	175.95	207.973			HTP-1D144K/L156K	5	89.21	167.565	125.407	161.302
	6	10						HTP-1A139K	6	106.457	209.776	199.764	214.821			HTP-1A139K	6	61.147	165.4	140.84	166.333
		11						HTP-1HIM-3 CM	7	99.116	206.465	146.018	206.327			HTP-1HIM-3 CM	7	86.12	163.721	128.846	161.336
		11
		12
		8						Gel 3
		12						INPUT								ELUTION
		10
		11								MBP area	background	HTP1	background					MBP area	background	HTP1	background
		12						HTP-1	1	68.651	156.237	114.443	150.284			HTP-1	1	55.316	186.159	100.465	176.539
		11						HTP1D151-162	2	75.748	161.462	151.706	165.757			HTP1D151-162	2	90.391	193.712	184.002	199.544
		12						HTP-1mut7	3	86.925	160.944	131.16	155.766			HTP-1mut7	3	121.3	195.614	167.702	195.131
								HTP-1D144K/L156K	4	81.953	161.784	132.685	154.191			HTP-1D144K/L156K	4	125.284	197.717	170.309	198.492
								HTP-1 + MBP-HIM-3 G280K	5	76.325	160.399	139.644	158.682			HTP-1 + MBP-HIM-3 G280K	5	93.66	197.481	191.408	202.117
								HTP-1HIM-3 CM	6	67.255	163.688	103.048	160.448			HTP-1HIM-3 CM	6	127.311	199.348	183.936	202.405
								HTP-1A139K	7	63.095	159.109	147.339	165.663			HTP-1A139K	7	103.296	202.637	189.451	204.778

## Sheet: Figure 8
Figure 8f					Figure 8g
Number of DAPI-stainined bodies in diakinesis oocytes
	WT	htp-3A137K
	6	12
	6	12
	6	12
	6	12
	6	12
	6	12
	6	12
	6	12
	6	12
	6	12
	6	12
	6	12
	6	12
	6	12
	6	12
	6	12
	6	12
	6	12
	6	12
	6	12
	6	12
	6	12
	6	12
	6	12
		12
		12
		12
		12
		12
		11
		12
		12
		12
		12
		12
		12

## Sheet: Figure 9
	Figure 9c					Figure 9d						Figure 9f						Figure 9h
																				Quantification of band intensities
	Number of DAPI-stainined bodies in diakinesis oocytes												Number of DAPI-stainined bodies in diakinesis oocytes
		WT	htp-1A139K::FLAG											WT	htp-1scr151-162::FLAG				Gel 1
		6	12											6	6				INPUT							ELUTION
		6	12											6	6
		6	12											6	6						MBP area	background	HTP-1	background				MBP area	background	HTP1	background
		6	12											6	6				HTP-1	1	57.917	118.683	89.836	121.222		HTP-1	1	85.962	123.63	105.339	125.926
		6	12											6	6				HTP-1SCR 151-162	2	76.733	123.271	101.667	126.044		HTP-1SCR 151-162	2	84.057	126.518	110.656	129.891
		6	11											6	6				HTP-1Δ151-162	3	55.783	123.146	118.396	128.631		HTP-1Δ151-162	3	68.474	122.97	127.399	134.681
		6	10											6	6
		6	12											6	6
		6	12											6	7
		6	12											6	6
		6	12											6	6
		6	12											6	6
		6	12											6	6
		6	12											6	6
		6	10											6	6
		6	12											6	6
		6	12											6	6
		6	11											6	6				Gel 2
		6	12											6	6				INPUT							ELUTION
		6	12											6	6
		6	10											6	6				Sample	Lane	MBP area	background	HTP1	background		Sample	Lane	MBP area	background	HTP1	background
		6	12											6	6				HTP-1	1	63.447	128.769	78.73	115.961		HTP-1	1	71.864	136.831	93.749	133.064
			12											6	6				HTP-1SCR 151-162	2	62.343	128.214	77.624	113.571		HTP-1SCR 151-162	2	89.595	142.598	109.162	141.101
			10											6	6				HTP-1Δ151-162	3	45.058	124.181	103.591	124.735		HTP-1Δ151-162	3	88.128	153.098	135.767	149.798
			12											6	6
			12												6
			12												6
			12												6
			11												6
			12												6
			12
			12
																			Gel 3
																			INPUT							ELUTION
																					MBP area	background	HTP1	background				MBP area	background	HTP1	background
																			HTP-1	1	48.441	138.293	86.204	130.031		HTP-1	1	46.224	136.07	73.491	116.302
																			HTP-1Δ151-162	2	53.241	150.149	141.699	157.703		HTP-1Δ151-162	2	53.452	144.99	138.523	154.346
																			HTP-1SCR 151-162	3	67.635	144.007	113.251	142.195		HTP-1SCR 151-162	3	66.004	144.833	105.166	133.66

## Sheet: Figure Supplementary 2
Figure Supplementary 2 b						Figure Supplementary 2c						Figure Supplementary 2d
														Fluorescence intensity (arb. units)
	Number of DAPI-stainined bodies in diakinesis oocytes						% Embryonic lethality						TZ			EP			MP			LP
	WT	htp-1::flag	htp-2::flag			Plate number	WT	htp-1::FLAG	htp-2::FLAG				htp-1::FLAG	htp-1::FLAG 𝛥htp-2		htp-1::FLAG	htp-1::FLAG 𝛥htp-2		htp-1::FLAG	htp-1::FLAG 𝛥htp-2		htp-1::FLAG	htp-1::FLAG 𝛥htp-2
	6	6	6			1	0	0.39	0				397.023	300.592		570.227	375.642		746.958	524.101		609.281	553.342
	6	6	6			2	0.68	0	0.61				412.474	288.288		531.308	408.093		767.888	565.583		613.255	461.346
	6	6	6			3	0.64	0.48	0				351.029	326.266		604.183	399.918		772.623	562.328		662.33	498.278
	6	6	6			4	0.36	0	0.62				549.507	290.117		603.609	389.312		789.6	515.913		669.907	533.777
	6	6	6			5	0	0.87	0				524.012	404.363		692.9	403.092		783.717	509.736		613.586	598.274
	6	6	6			6	0	0.81	0				539.086	372.586		654.573	418.601		752.988	514.758		576.855	558.711
	6	6	6			7			0				554.148	370.001		673.566	435.104		738.268	544.351		605.287	490.03
	6	6	6										578.385	371.864		643.266	417.53		744.082	564.528		675.26	523.168
	6	6	6										580.406	366.396		738.41	396.963		721.689	525.248		735.05	495.869
	6	6	6										566.179	359.713		739.572	434.977		704.292	483.409		704.918	491.349
	6	6	6										569.717	368.202		661.406	400.672		692.812	564.624		799.08	436.434
	6	6	6										573.729	388.115		780.361	447.259		696.567	566.017		770.52	498.524
	6	6	6										513.916	402.486		778.205	475.82		740.028	514.024		772.527	509.27
	6	6	6										529.824	366.637		738.37	478.851		603.635	546.653		729.738	580.876
	6	6	6										494.914	350.633		731.722	449.007		646.331	612.741		715.79	550.911
	6	6	6										510.432	394.115		717.915	404.466		656.014	629.215		677.348	594.949
	6	6	6										571.538	352.965		697.995	471.771		761.61	599.599		621.042	632.775
	6	6	6										608.101	340.218		796.607	366.467		772.849	514.162		710.878	724.319
	6	6	6										584	369.61		793.994	359.492		731.147	560.879		644.403	665.888
	6	6	6										541.469	381.39		734.704	395.577		733.426	600.015		681.837	669.865
		6	6										521.302	401.726		680.339	689.467		582.522	702.731		559.18	714.79
		6											473.175	398.204		662.501	615.371		510.066	736.575		601.567	742.801
		6											476.882	459.964		514.457	646.064		518.215	804.058		654.721	742.304
		6											397.246	431.199		440.221	600.064		476.053	766.463		673.326	730.658
		6											387.303	485.623		466.801	614.446		496.726	755.01		566.507	680.82
		6											442.431	537.605		490.517	623.665		541.147	823.38		608.352	675.158
													399.239	431.961		500.657	563.028		585.257	827.488		689.921	679.938
													407.258	504.575		529.5	708.75		628.649	827.816		633.203	760.817
													394.908	711.154		478.731	491.07		583.027	837.464		578.609	727.885
													433.694	666.602		480.158	513.712		607.585	906.895		576.127	755.484
													405.925	680.058		493.442	566.539		572.679	947.784		585.937	676.655
													409.842	731.095		610.968	506.224		635.654	825.667		566.481	700.586
													508.545	693.539		567.653	757.695		660.636	828.741		587.299	830.579
													524.849	674.514		566.485	748.737		642.698	847.278		612.175	862.559
													544.46	666.329		591.521	649.657		588.159	888.281		636.312	795.879
													538.444	659.509		628.774	651.653		562.803	836.892		684.047	859.949
													522.355	679.041		646.265	661.24		686.981	819.051		621.149	834.547
													530.737	667.186		622.913	644.663		692.182	864.454		604.475	816.871
													497.236	629.088		640.463	631.384		626.24	894.085		607.739	843.83
													507.781	658.572		653.389	548.543		674.989	927.809		568.4	793.731
													493.23	371.338		592.038	537.941		603.379	816.293		612.529	844.491
													520.404	338.777		621.588	571.682		621.18	621.758		598.812	813.682
													471.147	354.074		573.509	507.49		621.562	690.053		643.465	791.439
													449.927	394.723		576.184	598.582		633	676.221		618.087	735.438
													515.683	429.515		612.536	589.576		689.013	675.444		577.55	773.843
													455.256	394.583		565.096	605.809		661.857	701.035		561.673	669.08
													439.784	486.07		552.062	539.459		701.299	699.784		445.452	661.261
													470.977	461.7		580.708	570.947		688.25	606.816		447.875	792.821
													473.9	464.28		564.271	679.115		653.301	682.407		563.143	738.224
													480.056	530.191		588.559	688.483		677.058	684.731		503.836	788.903
													465.704	513.238		571.094	641.692		705.876	698.469		546.891	647.493
													549.851	427.393		642.156	641.509		686.922	728.91		536.43	638.659
													527.659	494.88		573.751	609.845		683.527	730.709		453.594	623.754
													544.338	519.348		579.828	613.048		699.829	717.894		483.265	645.575
													531.681	501.003		567.97	547.958		685.399	707.757		513.505	632.043
													591.504	564.732		680.815	506.986		738.223	707.424		485.465	634.144
													623.457	495.068		665.051	540.756		733.195	667.026		469.937	636.934
													586.912	397.582		662.953	534.531		597.452	694.419		432.476	639.457
													544.053	591.91		664.922	557.082		626.817	696.847		478.664	628.432
													609.854	544.343		675.245	619.92		649.135	714.577		535.893	599.714
													557.781	557.032		716.319	610.196		657.444	697.354		454.723	648.055
													613.318	509.793		717.002	581.9		720.416	519.849			537.061
													498.613	512.872		650.056	584.654		630.285	476.341			562.33
													407.663	453.899		679.509	632.97		645.563	520.265			589.578
													399.966	482.277		713.986	676.619		649.596	560.258			486.579
													382.494	456.493		647.973	629.026		629.698	518.2
													465.582	456.884		709.936	625.704		664.352	513.635
													505.786	517.764		724.484	554.471		722.376	522.938
													498.074	479.267		702.207	581.823		695.164	433.728
													562.78	421.199		690.308	499.363		652.375	505.033
													538.487	365.432		731.647	589.697		682.358	506.424
													542.133	414.223		689.459	584.595		771.103	486.982
													641.369	347.854		689.807	629.693		739.523	472.243
													577.779	301.955		645.29	641.283		719.547	561.141
													558.174	511.177		732.44	556.212		646.828	538.379
													582.475	585.661		727.64			680.799	526.519
													564.86	575.619		663.187			707.433	388.369
													616.946	471.489		655.062			616.646	447.034
													579.673	397.537		654.467			599.203	495.161
													552.587	611.284		607.922			624.55	548.533
													592.659	501.44		587.146			654.316	596.824
													408.97			599.479			681.999
													658.787						694.405

## Sheet: Figure Supplementary 3
Figure Supplementary 3
htp-1htp-2 HORMAC				Number of nuclei
		Germline	paired	unpaired
				1 SC track	2 SC track
		1	9	0	13
		2	5	0	9
		3	4	3	6
		4	12	1	16
		5	13	3	20
		6	12	0	14
		7	13	3	18
		8	13	1	15
		9	11	2	11
WT				Number of nuclei
		Germline	paired	unpaired
				1 SC track	2 SC track
		1	36	0	0
		2	32	0	0
		3	31	0	0
		4	20	0	0
		5	10	0	0
		6	24	0	0
		7	29	0	0
		8	23	0	0
		9	23	0	0
		10	21	0	0
		11	29	0	0

[truncated: 4 more sheets: Figure Supplementary 4, Figure Supplementary 5, Figure Supplementary S8, Figure Supplementary 9]
